# Supplementary material for: Evaluation of a Conformationally Constrained Indole Carboxamide as a Potential Efflux Pump Inhibitor in Pseudomonas aeruginosa
Source: Antibiotics (Basel). 2022 May 26;11(6):716. doi: 10.3390/antibiotics11060716 (PMC9220351; doi:10.3390/antibiotics11060716)
Supplement: Supplementary file 1 [file antibiotics-11-00716-s001.zip]

Archive with 1 entries (1 files):
- antibiotics-1714383-supplementary.pdf
